# Supplementary material for: Targeting Ubiquitin-like Protein, ISG15, as a Novel Tumor Associated Antigen in Colorectal Cancer
Source: Cancers (Basel). 2023 Feb 15;15(4):1237. doi: 10.3390/cancers15041237 (PMC9954464; doi:10.3390/cancers15041237)
Supplement: Supplementary file 1 [file cancers-15-01237-s001.zip]

Archive with 1 entries (1 files):
- cancers-2151539-supplementary.pdf
